# Supplementary material for: Integration of human microbiota (SIHUMIx) and zebrafish models reveals microbiome-mediated host responses to azoxystrobin
Source: Toxicol Sci. 2026 Mar 7;209(4):kfag022. doi: 10.1093/toxsci/kfag022 (PMC13105170; doi:10.1093/toxsci/kfag022)
Supplement: kfag022_Supplementary_Data [file kfag022_supplementary_data.zip]

Archive with 7 entries (7 files):
- 20260203_supp_methods_AZO.pdf
- 06-Apr-2026_020836_20260203_supp_tables_and_figures.pdf
- 06-Apr-2026_020834_20260203_supp_methods_AZO.pdf
- 20260203_Supp_Figure_6_data_R1.xlsx
- 20260203_supp_tables_and_figures.pdf
- 03-Apr-2026_090434_20260203_supp_methods_AZO.pdf
- 03-Apr-2026_090436_20260203_supp_tables_and_figures.pdf
