# Supplementary material for: Integration of human microbiota (SIHUMIx) and zebrafish models reveals microbiome-mediated host responses to azoxystrobin
Source: Toxicol Sci. 2026 Mar 7;209(4):kfag022. doi: 10.1093/toxsci/kfag022 (PMC13105170; doi:10.1093/toxsci/kfag022)
Supplement: kfag022_Supplementary_Data [file kfag022_supplementary_data.zip › 20260203_Supp_Figure_6_data_R1.xlsx]

## Sheet: Publication
Supplemental Material
Integration of human microbiota (SIHUMIx) and zebrafish models reveals microbiome-mediated host responses to azoxystrobin
Chloe Wray1,3*, Victor Castañeda-Monsalve2*,5+, Beatrice Engelmann2, Ulrike E. Rolle-Kampczyk2, Nicole Schweiger1, Sebastian Gutsfeld1, Debjyoti Ghosh2, Siraz Kader1, Charles R. Tyler3, Nico Jehmlich2#, Tamara Tal1,4#
1Department of Ecotoxicology, Chemicals in the Environment Research Section, Helmholtz-Centre for Environmental Research – UFZ, Leipzig, Germany
2Department of Molecular Toxicology, Chemicals in the Environment Research Section, Helmholtz-Centre for Environmental Research – UFZ, Leipzig, Germany
3University of Exeter, Biosciences, Geoffrey Pope Building, Stocker Road, Exeter, Devon EX4 4QD, UK
4Medical Faculty, University Leipzig, Leipzig, Germany
5Proteomics Research Infrastructure, Faculty of Health and Medical Sciences, University of Copenhagen, Denmark
*Indicates equal contribution
+Indicates current affiliation
#Corresponding Authors: Helmholtz Center for Environmental Research – UFZ, Permoserstrasse 15, 04318 Leipzig, Germany. Email: nico.jehmlich@ufz.de; tamara.tal@ufz.deTable S1: Complex intestinal medium (CIM) composition

## Sheet: Supp_fig_6_data
Aggregated relative abundance per of bacterial taxa in microbiome-depleted and SIHUMIx-inoculated larvae under control (DMSO) or azoxystrobin treatment, along with that of media samples (“Water”) collected from flasks of inoculated larvae and the SIHUMIx inoculum
Source	Microbiota	Treatment	Genus	Abundance
Zebrafish	Microbiome-depleted	Azoxystrobin	Acinetobacter	1.94262
Water	SIHUMIx	Azoxystrobin	Acinetobacter	0
Zebrafish	SIHUMIx	Azoxystrobin	Acinetobacter	1.97122
Zebrafish	Microbiome-depleted	DMSO	Acinetobacter	0.736457
Water	SIHUMIx	DMSO	Acinetobacter	0
Zebrafish	SIHUMIx	DMSO	Acinetobacter	2.58529
Inoculum	SIHUMIx	NULL	Acinetobacter	0
Zebrafish	Microbiome-depleted	Azoxystrobin	Anaerostipes	0
Water	SIHUMIx	Azoxystrobin	Anaerostipes	0
Zebrafish	SIHUMIx	Azoxystrobin	Anaerostipes	0.0120992
Zebrafish	Microbiome-depleted	DMSO	Anaerostipes	0
Water	SIHUMIx	DMSO	Anaerostipes	0
Zebrafish	SIHUMIx	DMSO	Anaerostipes	0
Inoculum	SIHUMIx	NULL	Anaerostipes	5.21317
Zebrafish	Microbiome-depleted	Azoxystrobin	Bacillus	0.166151
Water	SIHUMIx	Azoxystrobin	Bacillus	0
Zebrafish	SIHUMIx	Azoxystrobin	Bacillus	0.165428
Zebrafish	Microbiome-depleted	DMSO	Bacillus	0.534548
Water	SIHUMIx	DMSO	Bacillus	0
Zebrafish	SIHUMIx	DMSO	Bacillus	0
Inoculum	SIHUMIx	NULL	Bacillus	0
Zebrafish	Microbiome-depleted	Azoxystrobin	Bacteroides	0.105718
Water	SIHUMIx	Azoxystrobin	Bacteroides	0.0255115
Zebrafish	SIHUMIx	Azoxystrobin	Bacteroides	0.174555
Zebrafish	Microbiome-depleted	DMSO	Bacteroides	0.240639
Water	SIHUMIx	DMSO	Bacteroides	0.0613215
Zebrafish	SIHUMIx	DMSO	Bacteroides	0
Inoculum	SIHUMIx	NULL	Bacteroides	7.55975
Zebrafish	Microbiome-depleted	Azoxystrobin	Blautia	0
Water	SIHUMIx	Azoxystrobin	Blautia	0.0172503
Zebrafish	SIHUMIx	Azoxystrobin	Blautia	0.0215321
Zebrafish	Microbiome-depleted	DMSO	Blautia	0
Water	SIHUMIx	DMSO	Blautia	0
Zebrafish	SIHUMIx	DMSO	Blautia	0
Inoculum	SIHUMIx	NULL	Blautia	5.72958
Zebrafish	Microbiome-depleted	Azoxystrobin	Bradyrhizobium	8.06942
Water	SIHUMIx	Azoxystrobin	Bradyrhizobium	0
Zebrafish	SIHUMIx	Azoxystrobin	Bradyrhizobium	6.02201
Zebrafish	Microbiome-depleted	DMSO	Bradyrhizobium	5.5088
Water	SIHUMIx	DMSO	Bradyrhizobium	0
Zebrafish	SIHUMIx	DMSO	Bradyrhizobium	5.49336
Inoculum	SIHUMIx	NULL	Bradyrhizobium	0.0120409
Zebrafish	Microbiome-depleted	Azoxystrobin	Brevundimonas	3.11653
Water	SIHUMIx	Azoxystrobin	Brevundimonas	0
Zebrafish	SIHUMIx	Azoxystrobin	Brevundimonas	3.22001
Zebrafish	Microbiome-depleted	DMSO	Brevundimonas	2.35815
Water	SIHUMIx	DMSO	Brevundimonas	0.0332502
Zebrafish	SIHUMIx	DMSO	Brevundimonas	1.86053
Inoculum	SIHUMIx	NULL	Brevundimonas	0
Zebrafish	Microbiome-depleted	Azoxystrobin	Buchnera	0.504366
Water	SIHUMIx	Azoxystrobin	Buchnera	0
Zebrafish	SIHUMIx	Azoxystrobin	Buchnera	0
Zebrafish	Microbiome-depleted	DMSO	Buchnera	0.0194341
Water	SIHUMIx	DMSO	Buchnera	0
Zebrafish	SIHUMIx	DMSO	Buchnera	0
Inoculum	SIHUMIx	NULL	Buchnera	0
Zebrafish	Microbiome-depleted	Azoxystrobin	Clostridium	0
Water	SIHUMIx	Azoxystrobin	Clostridium	0.168333
Zebrafish	SIHUMIx	Azoxystrobin	Clostridium	0.212067
Zebrafish	Microbiome-depleted	DMSO	Clostridium	0.798557
Water	SIHUMIx	DMSO	Clostridium	0.0775838
Zebrafish	SIHUMIx	DMSO	Clostridium	0
Inoculum	SIHUMIx	NULL	Clostridium	52.4825
Zebrafish	Microbiome-depleted	Azoxystrobin	Comamonas	0.209533
Water	SIHUMIx	Azoxystrobin	Comamonas	0
Zebrafish	SIHUMIx	Azoxystrobin	Comamonas	0.200869
Zebrafish	Microbiome-depleted	DMSO	Comamonas	0.377042
Water	SIHUMIx	DMSO	Comamonas	0
Zebrafish	SIHUMIx	DMSO	Comamonas	0.147236
Inoculum	SIHUMIx	NULL	Comamonas	0
Zebrafish	Microbiome-depleted	Azoxystrobin	Corynebacterium	0.0539831
Water	SIHUMIx	Azoxystrobin	Corynebacterium	0
Zebrafish	SIHUMIx	Azoxystrobin	Corynebacterium	0.36061
Zebrafish	Microbiome-depleted	DMSO	Corynebacterium	1.33503
Water	SIHUMIx	DMSO	Corynebacterium	0
Zebrafish	SIHUMIx	DMSO	Corynebacterium	0.00557165
Inoculum	SIHUMIx	NULL	Corynebacterium	0
Zebrafish	Microbiome-depleted	Azoxystrobin	Curtobacterium	0.66635
Water	SIHUMIx	Azoxystrobin	Curtobacterium	0
Zebrafish	SIHUMIx	Azoxystrobin	Curtobacterium	0
Zebrafish	Microbiome-depleted	DMSO	Curtobacterium	0
Water	SIHUMIx	DMSO	Curtobacterium	0
Zebrafish	SIHUMIx	DMSO	Curtobacterium	0
Inoculum	SIHUMIx	NULL	Curtobacterium	0
Zebrafish	Microbiome-depleted	Azoxystrobin	Cutibacterium	0.0192123
Water	SIHUMIx	Azoxystrobin	Cutibacterium	0
Zebrafish	SIHUMIx	Azoxystrobin	Cutibacterium	0.0109301
Zebrafish	Microbiome-depleted	DMSO	Cutibacterium	0.237725
Water	SIHUMIx	DMSO	Cutibacterium	0.0108208
Zebrafish	SIHUMIx	DMSO	Cutibacterium	0.0720002
Inoculum	SIHUMIx	NULL	Cutibacterium	0
Zebrafish	Microbiome-depleted	Azoxystrobin	Erysipelatoclostridium	0
Water	SIHUMIx	Azoxystrobin	Erysipelatoclostridium	0
Zebrafish	SIHUMIx	Azoxystrobin	Erysipelatoclostridium	0.00331263
Zebrafish	Microbiome-depleted	DMSO	Erysipelatoclostridium	0
Water	SIHUMIx	DMSO	Erysipelatoclostridium	0.0110834
Zebrafish	SIHUMIx	DMSO	Erysipelatoclostridium	0
Inoculum	SIHUMIx	NULL	Erysipelatoclostridium	3.83103
Zebrafish	Microbiome-depleted	Azoxystrobin	Escherichia	0.314416
Water	SIHUMIx	Azoxystrobin	Escherichia	81.4923
Zebrafish	SIHUMIx	Azoxystrobin	Escherichia	17.6053
Zebrafish	Microbiome-depleted	DMSO	Escherichia	0.842842
Water	SIHUMIx	DMSO	Escherichia	82.9625
Zebrafish	SIHUMIx	DMSO	Escherichia	15.912
Inoculum	SIHUMIx	NULL	Escherichia	17.466
Zebrafish	Microbiome-depleted	Azoxystrobin	Fusobacterium	0.448522
Water	SIHUMIx	Azoxystrobin	Fusobacterium	0.0690188
Zebrafish	SIHUMIx	Azoxystrobin	Fusobacterium	0.504048
Zebrafish	Microbiome-depleted	DMSO	Fusobacterium	0.389994
Water	SIHUMIx	DMSO	Fusobacterium	0
Zebrafish	SIHUMIx	DMSO	Fusobacterium	0.278352
Inoculum	SIHUMIx	NULL	Fusobacterium	0
Zebrafish	Microbiome-depleted	Azoxystrobin	Herbaspirillum	14.5904
Water	SIHUMIx	Azoxystrobin	Herbaspirillum	0
Zebrafish	SIHUMIx	Azoxystrobin	Herbaspirillum	10.8304
Zebrafish	Microbiome-depleted	DMSO	Herbaspirillum	8.90418
Water	SIHUMIx	DMSO	Herbaspirillum	0
Zebrafish	SIHUMIx	DMSO	Herbaspirillum	12.3714
Inoculum	SIHUMIx	NULL	Herbaspirillum	0
Zebrafish	Microbiome-depleted	Azoxystrobin	Methylobacterium	0.872597
Water	SIHUMIx	Azoxystrobin	Methylobacterium	0
Zebrafish	SIHUMIx	Azoxystrobin	Methylobacterium	1.02221
Zebrafish	Microbiome-depleted	DMSO	Methylobacterium	0.760673
Water	SIHUMIx	DMSO	Methylobacterium	0
Zebrafish	SIHUMIx	DMSO	Methylobacterium	0.787852
Inoculum	SIHUMIx	NULL	Methylobacterium	0
Zebrafish	Microbiome-depleted	Azoxystrobin	Micrococcus	0.536711
Water	SIHUMIx	Azoxystrobin	Micrococcus	0
Zebrafish	SIHUMIx	Azoxystrobin	Micrococcus	0.122542
Zebrafish	Microbiome-depleted	DMSO	Micrococcus	0
Water	SIHUMIx	DMSO	Micrococcus	0
Zebrafish	SIHUMIx	DMSO	Micrococcus	0.00814067
Inoculum	SIHUMIx	NULL	Micrococcus	0
Zebrafish	Microbiome-depleted	Azoxystrobin	Novosphingobium	0.18001
Water	SIHUMIx	Azoxystrobin	Novosphingobium	0.144157
Zebrafish	SIHUMIx	Azoxystrobin	Novosphingobium	0
Zebrafish	Microbiome-depleted	DMSO	Novosphingobium	0
Water	SIHUMIx	DMSO	Novosphingobium	0.263343
Zebrafish	SIHUMIx	DMSO	Novosphingobium	0.109484
Inoculum	SIHUMIx	NULL	Novosphingobium	0
Zebrafish	Microbiome-depleted	Azoxystrobin	Pelomonas	5.10291
Water	SIHUMIx	Azoxystrobin	Pelomonas	0
Zebrafish	SIHUMIx	Azoxystrobin	Pelomonas	4.17778
Zebrafish	Microbiome-depleted	DMSO	Pelomonas	4.93363
Water	SIHUMIx	DMSO	Pelomonas	0
Zebrafish	SIHUMIx	DMSO	Pelomonas	4.69883
Inoculum	SIHUMIx	NULL	Pelomonas	0
Zebrafish	Microbiome-depleted	Azoxystrobin	Pseudochrobactrum	0.122071
Water	SIHUMIx	Azoxystrobin	Pseudochrobactrum	0
Zebrafish	SIHUMIx	Azoxystrobin	Pseudochrobactrum	0.229635
Zebrafish	Microbiome-depleted	DMSO	Pseudochrobactrum	0.395684
Water	SIHUMIx	DMSO	Pseudochrobactrum	0
Zebrafish	SIHUMIx	DMSO	Pseudochrobactrum	0.122445
Inoculum	SIHUMIx	NULL	Pseudochrobactrum	0
Zebrafish	Microbiome-depleted	Azoxystrobin	Pseudomonas	2.02997
Water	SIHUMIx	Azoxystrobin	Pseudomonas	0
Zebrafish	SIHUMIx	Azoxystrobin	Pseudomonas	1.46164
Zebrafish	Microbiome-depleted	DMSO	Pseudomonas	2.15924
Water	SIHUMIx	DMSO	Pseudomonas	0.0255506
Zebrafish	SIHUMIx	DMSO	Pseudomonas	3.2972
Inoculum	SIHUMIx	NULL	Pseudomonas	0
Zebrafish	Microbiome-depleted	Azoxystrobin	Ralstonia	24.62
Water	SIHUMIx	Azoxystrobin	Ralstonia	0
Zebrafish	SIHUMIx	Azoxystrobin	Ralstonia	22.0879
Zebrafish	Microbiome-depleted	DMSO	Ralstonia	36.1643
Water	SIHUMIx	DMSO	Ralstonia	0
Zebrafish	SIHUMIx	DMSO	Ralstonia	22.3095
Inoculum	SIHUMIx	NULL	Ralstonia	0
Zebrafish	Microbiome-depleted	Azoxystrobin	SIO2C1	0.510875
Water	SIHUMIx	Azoxystrobin	SIO2C1	0
Zebrafish	SIHUMIx	Azoxystrobin	SIO2C1	0.215277
Zebrafish	Microbiome-depleted	DMSO	SIO2C1	0.632124
Water	SIHUMIx	DMSO	SIO2C1	0
Zebrafish	SIHUMIx	DMSO	SIO2C1	0.296641
Inoculum	SIHUMIx	NULL	SIO2C1	0
Zebrafish	Microbiome-depleted	Azoxystrobin	Sphingobacterium	0.367567
Water	SIHUMIx	Azoxystrobin	Sphingobacterium	0
Zebrafish	SIHUMIx	Azoxystrobin	Sphingobacterium	0.104843
Zebrafish	Microbiome-depleted	DMSO	Sphingobacterium	0.0819852
Water	SIHUMIx	DMSO	Sphingobacterium	0
Zebrafish	SIHUMIx	DMSO	Sphingobacterium	0.0453035
Inoculum	SIHUMIx	NULL	Sphingobacterium	0
Zebrafish	Microbiome-depleted	Azoxystrobin	Sphingomonas	3.4403
Water	SIHUMIx	Azoxystrobin	Sphingomonas	0
Zebrafish	SIHUMIx	Azoxystrobin	Sphingomonas	2.29557
Zebrafish	Microbiome-depleted	DMSO	Sphingomonas	2.29499
Water	SIHUMIx	DMSO	Sphingomonas	0
Zebrafish	SIHUMIx	DMSO	Sphingomonas	2.03577
Inoculum	SIHUMIx	NULL	Sphingomonas	0
Zebrafish	Microbiome-depleted	Azoxystrobin	Sphingopyxis	0.893827
Water	SIHUMIx	Azoxystrobin	Sphingopyxis	0
Zebrafish	SIHUMIx	Azoxystrobin	Sphingopyxis	0.629393
Zebrafish	Microbiome-depleted	DMSO	Sphingopyxis	1.20495
Water	SIHUMIx	DMSO	Sphingopyxis	0
Zebrafish	SIHUMIx	DMSO	Sphingopyxis	1.04461
Inoculum	SIHUMIx	NULL	Sphingopyxis	0
Zebrafish	Microbiome-depleted	Azoxystrobin	Staphylococcus	0.0751499
Water	SIHUMIx	Azoxystrobin	Staphylococcus	0
Zebrafish	SIHUMIx	Azoxystrobin	Staphylococcus	0.144264
Zebrafish	Microbiome-depleted	DMSO	Staphylococcus	0
Water	SIHUMIx	DMSO	Staphylococcus	0
Zebrafish	SIHUMIx	DMSO	Staphylococcus	0
Inoculum	SIHUMIx	NULL	Staphylococcus	4.04949
Zebrafish	Microbiome-depleted	Azoxystrobin	Stenotrophomonas	2.44649
Water	SIHUMIx	Azoxystrobin	Stenotrophomonas	0
Zebrafish	SIHUMIx	Azoxystrobin	Stenotrophomonas	1.50343
Zebrafish	Microbiome-depleted	DMSO	Stenotrophomonas	1.90823
Water	SIHUMIx	DMSO	Stenotrophomonas	0
Zebrafish	SIHUMIx	DMSO	Stenotrophomonas	2.08973
Inoculum	SIHUMIx	NULL	Stenotrophomonas	0
Zebrafish	Microbiome-depleted	Azoxystrobin	Trueperella	0.213387
Water	SIHUMIx	Azoxystrobin	Trueperella	0.0201254
Zebrafish	SIHUMIx	Azoxystrobin	Trueperella	0.266869
Zebrafish	Microbiome-depleted	DMSO	Trueperella	0.521427
Water	SIHUMIx	DMSO	Trueperella	0
Zebrafish	SIHUMIx	DMSO	Trueperella	0.259259
Inoculum	SIHUMIx	NULL	Trueperella	0
Zebrafish	Microbiome-depleted	Azoxystrobin	Unclassified Burkholderiaceae	1.11202
Water	SIHUMIx	Azoxystrobin	Unclassified Burkholderiaceae	1.0711
Zebrafish	SIHUMIx	Azoxystrobin	Unclassified Burkholderiaceae	0.865502
Zebrafish	Microbiome-depleted	DMSO	Unclassified Burkholderiaceae	0.877331
Water	SIHUMIx	DMSO	Unclassified Burkholderiaceae	0.040881
Zebrafish	SIHUMIx	DMSO	Unclassified Burkholderiaceae	0.635543
Inoculum	SIHUMIx	NULL	Unclassified Burkholderiaceae	0
Zebrafish	Microbiome-depleted	Azoxystrobin	Unclassified d__Bacteria	0.89924
Water	SIHUMIx	Azoxystrobin	Unclassified d__Bacteria	14.3717
Zebrafish	SIHUMIx	Azoxystrobin	Unclassified d__Bacteria	1.95172
Zebrafish	Microbiome-depleted	DMSO	Unclassified d__Bacteria	2.0172
Water	SIHUMIx	DMSO	Unclassified d__Bacteria	15.0172
Zebrafish	SIHUMIx	DMSO	Unclassified d__Bacteria	1.84864
Inoculum	SIHUMIx	NULL	Unclassified d__Bacteria	2.81756
Zebrafish	Microbiome-depleted	Azoxystrobin	Unclassified Flavobacteriaceae	0.131741
Water	SIHUMIx	Azoxystrobin	Unclassified Flavobacteriaceae	0
Zebrafish	SIHUMIx	Azoxystrobin	Unclassified Flavobacteriaceae	0.151162
Zebrafish	Microbiome-depleted	DMSO	Unclassified Flavobacteriaceae	0.307109
Water	SIHUMIx	DMSO	Unclassified Flavobacteriaceae	0.0609587
Zebrafish	SIHUMIx	DMSO	Unclassified Flavobacteriaceae	0.00526537
Inoculum	SIHUMIx	NULL	Unclassified Flavobacteriaceae	0
Zebrafish	Microbiome-depleted	Azoxystrobin	Unclassified Moraxellaceae	0.303239
Water	SIHUMIx	Azoxystrobin	Unclassified Moraxellaceae	0
Zebrafish	SIHUMIx	Azoxystrobin	Unclassified Moraxellaceae	0.225483
Zebrafish	Microbiome-depleted	DMSO	Unclassified Moraxellaceae	0.173636
Water	SIHUMIx	DMSO	Unclassified Moraxellaceae	0
Zebrafish	SIHUMIx	DMSO	Unclassified Moraxellaceae	0.568474
Inoculum	SIHUMIx	NULL	Unclassified Moraxellaceae	0
Zebrafish	Microbiome-depleted	Azoxystrobin	Unclassified Pseudomonadaceae	1.86597
Water	SIHUMIx	Azoxystrobin	Unclassified Pseudomonadaceae	0
Zebrafish	SIHUMIx	Azoxystrobin	Unclassified Pseudomonadaceae	1.89803
Zebrafish	Microbiome-depleted	DMSO	Unclassified Pseudomonadaceae	2.37046
Water	SIHUMIx	DMSO	Unclassified Pseudomonadaceae	0
Zebrafish	SIHUMIx	DMSO	Unclassified Pseudomonadaceae	1.12143
Inoculum	SIHUMIx	NULL	Unclassified Pseudomonadaceae	0
Zebrafish	Microbiome-depleted	Azoxystrobin	Unclassified Unassigned	0.0968495
Water	SIHUMIx	Azoxystrobin	Unclassified Unassigned	0
Zebrafish	SIHUMIx	Azoxystrobin	Unclassified Unassigned	0.522095
Zebrafish	Microbiome-depleted	DMSO	Unclassified Unassigned	1.6943
Water	SIHUMIx	DMSO	Unclassified Unassigned	0
Zebrafish	SIHUMIx	DMSO	Unclassified Unassigned	0
Inoculum	SIHUMIx	NULL	Unclassified Unassigned	0.00802729
Zebrafish	Microbiome-depleted	Azoxystrobin	Unclassified Xanthobacteraceae	17.967
Water	SIHUMIx	Azoxystrobin	Unclassified Xanthobacteraceae	0
Zebrafish	SIHUMIx	Azoxystrobin	Unclassified Xanthobacteraceae	12.05
Zebrafish	Microbiome-depleted	DMSO	Unclassified Xanthobacteraceae	12.7238
Water	SIHUMIx	DMSO	Unclassified Xanthobacteraceae	0
Zebrafish	SIHUMIx	DMSO	Unclassified Xanthobacteraceae	11.9563
Inoculum	SIHUMIx	NULL	Unclassified Xanthobacteraceae	0
Zebrafish	Microbiome-depleted	Azoxystrobin	Variovorax	4.28244
Water	SIHUMIx	Azoxystrobin	Variovorax	0
Zebrafish	SIHUMIx	Azoxystrobin	Variovorax	4.77174
Zebrafish	Microbiome-depleted	DMSO	Variovorax	4.51556
Water	SIHUMIx	DMSO	Variovorax	0
Zebrafish	SIHUMIx	DMSO	Variovorax	6.30176
Inoculum	SIHUMIx	NULL	Variovorax	0
Zebrafish	Microbiome-depleted	Azoxystrobin	YIM-78166	0
Water	SIHUMIx	Azoxystrobin	YIM-78166	0.843713
Zebrafish	SIHUMIx	Azoxystrobin	YIM-78166	0.0155069
Zebrafish	Microbiome-depleted	DMSO	YIM-78166	0
Water	SIHUMIx	DMSO	YIM-78166	0.505278
Zebrafish	SIHUMIx	DMSO	YIM-78166	0.0717306
Inoculum	SIHUMIx	NULL	YIM-78166	0.0356936
